# Supplementary material for: Proteomic Responses of Switchgrass and Prairie Cordgrass to Senescence
Source: Front Plant Sci. 2016 Mar 14;7:293. doi: 10.3389/fpls.2016.00293 (PMC4789367; doi:10.3389/fpls.2016.00293)
Supplement: Supplementary Table 4 — Protein function in protein-protein interaction table. [file Table4.XLSX]

## Sheet: Sheet1
Supplementary Table 4: Protein function in protein-protein interaction table
Proteins	Protein function	Degree of Interaction	No of interaction	Interacting proteins	Interacting proteins	Interacting proteins	Interacting proteins	Interacting proteins	Interacting proteins	Interacting proteins	Interacting proteins	Interacting proteins	Interacting proteins	Interacting proteins
ASB1	Protein metabolism	0	0
AT1G24090	Nucleic acid metabolism	0	0
AT1G70250	Kinase activity	0	0
AT2G04034	Defense	0	0
AT2G07698	ATP synthesis	1	2	SDH1-2	PETC
AT2G45290	Photosynthesis	1	3	SBPASE	AT3G08590	AT5G03690
AT3G08590	Carbohydrate metabolism	2	5	AT4G26970	PPDK	ATPPC2	AT2G45290	AT5G03690
AT3G08920	Unknown	2	5	PETC	GER3	FNR1	PSBO2	SBPASE
AT3G12190	Unknown	0	0
AT3G19240	Unknown	0	0
AT3G42628	Pyruvate metabolism	0	0
AT4G20460	Carbohydrate metabolism	0	0
AT4G26970	Oxidative phosphorylation	1	1	AT3G08590
AT5G03690	Photosynthesis	1	3	SBPASE	AT2G45290	AT3G08590
ATSPS3F	Carbohydrate metabolism	0	0
DL4135W	Protein metabolism	1	1	RD21
FNR1	Photosynthesis	2	5	PETC	LHCA3	PSBO2	SBPASE	AT3G08920
ATGB2	Intracellular vesicle trafficking	0	0
GDH1	Redox balance	1	1	PCK1
GER3	Defense	1	3	PETC	AT3G08920	SBPASE
GRF2	Cell signaling	0	0
GSTF10	Redox balance	0	0
GSTF8	Redox balance	0	0
IPK2a	Kinase	0	0
LHCA3	Photosynthesis	1	4	PETC	FNR1	PSBO2	SBPASE
ORP1D	Lipid metabolism	0	0
PAD2	Protein metabolism	0	0
PCK1	Carbohydrate metabolism	2	5	RBCL	SBPASE	PPDK	PKT3	GDH1
PETC	Photosynthesis	3	9	SDH1-2	AT2G07698	LHCA3	FNR1	PSBO2	SBPASE	rbcL	AT3G08920	GER3
PKT3	Lipid metabolism	1	1	PCK1
ATPPC2	Photosynthesis	1	3	SBPASE	PPDK	AT3G08590
PPDK	Pyruvate metabolism	1	4	ATPPC2	AT3G08590	PCK1	RBCL
PSBO2	Photosynthesis	2	5	PETC	FNR1	LHCA3	AT3G08920	SBPASE
rbcL	Photosynthesis	1	4	PETC	SBPASE	PPDK	PCK1
RD21	Protein metabolism	1	1	DL4135W
SAM-2	SAM synthesis	0	0
SBPASE	Photosynthesis	3	11	PETC	FNR1	LHCA3	PSBO2	ATPPC2	AT5G03690	AT2G45290	PCK1	RBCL	GER3	AT3G08920
SDH1-2	Oxidative phosphorylation	1	2	AT2G07698	PETC
VHA-A	ATP synthesis	0	0
