# Supplementary material for: Proteomic Responses of Switchgrass and Prairie Cordgrass to Senescence
Source: Front Plant Sci. 2016 Mar 14;7:293. doi: 10.3389/fpls.2016.00293 (PMC4789367; doi:10.3389/fpls.2016.00293)
Supplement: Supplementary Table 5 — Protein identifications with NCBInr database search. [file Table5.XLS]

## Sheet: Protein ID Summary
	Supplementary Table 5: Protein identifications with NCBInr database search
	Project Code: ROJA140227
	Spot number	MALDI well number	Match Quality	Top Ranked Protein Name [Species]	Accession No.	Protein MW	Protein PI	Pep.Count	Protein Score	Protein Score C.I.%	Total Ion Score	Total Ion C.I.%	Comments / Other Possible Hits
	1	E1		Phosphoenolpyruvate carboxylase 1 OS=Zea mays GN=PEP1 PE=1 SV=2	CAPP1_MAIZE	109228	5.77	17	195	100	136	100
	2	E2		Putative aconitate hydratase, cytoplasmic OS=Oryza sativa subsp. japonica GN=Os08g0191100 PE=3 SV=1	ACOC_ORYSJ	98020.6	5.67	13	56	92.468	19	0	should be the correct one
	3	E3		phosphoenolpyruvate carboxylase [Zoysia japonica]	gi|154146924	49678.8	0	13	122	100	50	94.628	see hit#3: correct pI and MW
	4	E4		polyphosphate kinase [Lactobacillus delbrueckii subsp. bulgaricus ATCC BAA-365]	gi|116513638	83232.6	5.83	16	62	0			hit#4: coorect pI and MW?
	5	E5		uncharacterized protein LOC100382053 [Zea mays]	gi|293332375	90408.6	5.74	11	60	0
	6	E6		phosphoenolpyruvate carboxylase [Chloris gayana]	gi|11991545	108449	0	18	92	99.93			could also contain hit#2: P1B-ATPase heavy-metal transporter
	11	E7		phosphoenolpyruvate carboxykinase [Spartina anglica]	gi|220938712	55617	0	10	88	99.783	45	82.694
	13	E8		PREDICTED: fibulin-2 [Danio rerio]	gi|125829574	92632.7	5.47	11	62	0	36	0
	14	E9		phosphoenolpyruvate carboxylase [Calamovilfa sp. Hodkinson s.n.]	gi|154146806	49307.6	0	17	131	100	22	0
	15	E10		Transketolase, chloroplastic OS=Zea mays PE=1 SV=1	TKTC_MAIZE	72947.6	5.47	7	102	100	85	100
	16	E11		Transketolase, chloroplastic OS=Zea mays PE=1 SV=1	TKTC_MAIZE	72947.6	5.47	7	92	99.998	75	100
	19	E12		Transketolase, chloroplastic OS=Zea mays PE=1 SV=1	TKTC_MAIZE	72947.6	5.47	6	72	99.802	60	99.986
	23	E13		pyruvate orthophosphate dikinase, partial [Eleusine indica]	gi|380691814	74797.5	0	14	121	100	60	99.497
	24	E14		V-type proton ATPase catalytic subunit A (Fragment) OS=Zea mays PE=2 SV=1	VATA_MAIZE	61912.7	5.89	15	132	100	57	99.967
	25	E15		2,3-bisphosphoglycerate-independent phosphoglycerate mutase OS=Zea mays PE=1 SV=1	PMGI_MAIZE	60581.8	5.29	10	111	100	76	100
	31	E16		Succinate dehydrogenase [ubiquinone] flavoprotein subunit, mitochondrial OS=Oryza sativa subsp. Jap	DHSA_ORYSJ	68810.1	6.61	10	57	93.44	29	81.508
	33	E17		phosphoenolpyruvate carboxykinase [Spartina anglica]	gi|220938712	55617	7.56	19	543	100	428	100
	34	E18		phosphoenolpyruvate carboxykinase [Spartina anglica]	gi|220938712	55617	7.56	18	416	100	306	100
	35	E19		phosphoenolpyruvate carboxykinase [Spartina anglica]	gi|220938712	55617	7.56	22	537	100	388	100
	36	E20		phosphoenolpyruvate carboxykinase [Spartina anglica]	gi|220938712	55617	7.56	23	740	100	572	100
	38	E21		ATP synthase subunit alpha, chloroplastic OS=Saccharum officinarum GN=atpA PE=3 SV=1	ATPA_SACOF	55656.4	5.87	11	112	100	64	99.994
	43	E22		phosphoenolpyruvate carboxylase [Eragrostis minor]	gi|154146744	49431.7	0	13	95	99.96	31	0
	44	E23		ATP synthase subunit alpha, mitochondrial OS=Phaseolus vulgaris GN=ATPA PE=3 SV=1	ATPAM_PHAVU	55310	6.51	13	104	100	41	98.76
	45	E24		ATP synthase subunit alpha, chloroplastic OS=Saccharum officinarum GN=atpA PE=3 SV=1	ATPA_SACOF	55656.4	5.87	26	735	100	516	100
	46	F1		ATP synthase subunit alpha, chloroplastic OS=Saccharum hybrid GN=atpA PE=2 SV=2	ATPA_SACHY	55716.4	5.87	31	981	100	694	100
	48	F2		ATP synthase subunit alpha, chloroplastic OS=Saccharum officinarum GN=atpA PE=3 SV=1	ATPA_SACOF	55656.4	5.87	30	874	100	602	100
	49	F3		ATP synthase subunit alpha, mitochondrial OS=Oryza sativa subsp. indica GN=ATPA PE=2 SV=1	ATPAM_ORYSI	55338.9	5.85	19	431	100	302	100
	53	F4		ATP synthase subunit beta, chloroplastic OS=Sorghum bicolor GN=atpB PE=3 SV=1	ATPB_SORBI	53979.2	5.31	28	927	100	660	100
	55	F5		ATP synthase subunit beta, chloroplastic OS=Sorghum bicolor GN=atpB PE=3 SV=1	ATPB_SORBI	53979.2	5.31	23	764	100	577	100
	56	F6		Ribulose bisphosphate carboxylase large chain (Fragment) OS=Securidaca diversifolia GN=rbcL PE=3 SV	RBL_SECDI	51600.1	6.23	11	96	100	46	99.586
	58	F7		Ribulose bisphosphate carboxylase large chain OS=Setaria italica GN=rbcL PE=3 SV=1	RBL_SETIT	52648.3	6.41	23	672	100	504	100
	59	F8		Ribulose bisphosphate carboxylase large chain OS=Setaria italica GN=rbcL PE=3 SV=1	RBL_SETIT	52648.3	6.41	23	715	100	547	100
	60	F9		Ribulose bisphosphate carboxylase large chain OS=Avena sativa GN=rbcL PE=3 SV=1	RBL_AVESA	52901.3	5.88	22	706	100	544	100
	65	F10		Probable sucrose-phosphate synthase 1 OS=Craterostigma plantagineum GN=SPS1 PE=2 SV=1	SPSA1_CRAPL	118945	6.08	18	59	95.955
	69	F11		Ribulose bisphosphate carboxylase large chain OS=Avena sativa GN=rbcL PE=3 SV=1	RBL_AVESA	52901.3	5.88	21	445	100	296	100
	70	F12		Ribulose bisphosphate carboxylase large chain OS=Setaria italica GN=rbcL PE=3 SV=1	RBL_SETIT	52648.3	6.41	20	318	100	180	100
	97	F13		cysteine protease 1 precursor [Zea mays]	gi|226496089	50729.9	5.04	3	185	100	178	100
	98	F14		Sedoheptulose-1,7-bisphosphatase, chloroplastic OS=Triticum aestivum PE=2 SV=1	S17P_WHEAT	42034.1	6.04	7	304	100	275	100
	115	F15		Fructose-bisphosphate aldolase, chloroplastic OS=Oryza sativa subsp. japonica GN=Os11g0171300 PE=1	ALFC_ORYSJ	41979.5	6.38	11	194	100	136	100
	120	F16		cysteine protease 1 precursor [Zea mays]	gi|226496089	50729.9	5.04	3	155	100	149	100
	127	F17		Ribulose bisphosphate carboxylase large chain (Fragment) OS=Securidaca diversifolia GN=rbcL PE=3 SV	RBL_SECDI	51600.1	6.23	9	46	21.133	12	0	could be the fragment
	128	F18		unknown [Zea mays]	gi|223974857	39042.8	7.88	7	101	99.932	70	99.628
	129	F19		Chain A, Crystal Structure Of Zea Mays Leaf Ferredoxin-Nadp+ Reductase Iii	gi|427930675	34807.4	0	8	163	100	133	100	see hit#2: ferredoxin--NADP reductase, leaf isozyme
	133	F20		Oxygen-evolving enhancer protein 1, chloroplastic OS=Helianthus annuus GN=PSBO PE=1 SV=1	PSBO_HELAN	34202.3	5.4	9	446	100	397	100
	134	F21		Oxygen-evolving enhancer protein 1, chloroplastic OS=Solanum lycopersicum GN=PSBO PE=2 SV=2	PSBO_SOLLC	34925.9	5.91	6	171	100	147	100
	140	F22		glutathione S-transferase GSTF14 [Oryza sativa Japonica Group]	gi|46276327	30709.5	0	5	125	100	107	100
	142	F23		NAD-dependent epimerase/dehydratase [Zea mays]	gi|226499246	27752.3	0	9	60	0	11	0
	144	F24		PREDICTED: proteasome subunit alpha type-7-B-like isoform 1 [Brachypodium distachyon]	gi|357159679	27285.2	0	3	111	100	101	100
	146	G1		predicted protein [Micromonas sp. RCC299]	gi|255082634	69940.8	0	13	59	0			fragment?
	147	G3		beta-ketoadipyl CoA thiolase [Leptothrix cholodnii SP-6]	gi|171057883	41786.5	7.64	14	79	90.113
	208	G4		hypothetical protein azo3784 [Azoarcus sp. BH72]	gi|119900073	12288.1	8.18	2	70	17.764	61	97.12
	209	G5		Ribulose bisphosphate carboxylase large chain (Fragment) OS=Aphelandra sinclairiana GN=rbcL PE=3 SV	RBL_APHSI	51555	6	8	88	99.994	57	99.967	fragment?
	221	G6		Putative cytochrome c oxidase subunit II PS17 (Fragments) OS=Pinus strobus PE=1 SV=1	PS17_PINST	1707	9.63	3	61	97.563	32	89.905
	225	G7		Oxysterol-binding protein-related protein 1D OS=Arabidopsis thaliana GN=ORP1D PE=2 SV=1	ORP1D_ARATH	92274.2	6.12	13	40	0
	226	G8		cytochrome b6-f complex iron-sulfur subunit [Zea mays]	gi|195612712	23979.2	8.52	7	236	100	172	100
	230	G9		S-adenosylmethionine synthase 1 OS=Brassica juncea GN=SAMS1 PE=2 SV=1	METK1_BRAJU	43198.7	5.52	9	42	0
	237	G10		Protein CYPRO4 OS=Cynara cardunculus GN=CYPRO4 PE=2 SV=1	CYPR4_CYNCA	55610.5	7.64	11	44	0
	264	G11		phosphoenolpyruvate carboxylase [Calamovilfa sp. Hodkinson s.n.]	gi|154146806	49307.6	0	13	75	96.044
	273	G12		Ras-related protein RABB1b OS=Arabidopsis thaliana GN=RABB1B PE=2 SV=1	RAB1B_ARATH	23160.6	6.52	13	105	100
	275	G13		14-3-3-like protein OS=Pisum sativum PE=2 SV=1	1433_PEA	29312.5	4.71	9	52	79.256
	278	G14		Ras-related protein RABB1b OS=Arabidopsis thaliana GN=RABB1B PE=2 SV=1	RAB1B_ARATH	23160.6	6.52	8	51	70.698
	279	G15		Putative cytochrome c oxidase subunit II PS17 (Fragments) OS=Pinus strobus PE=1 SV=1	PS17_PINST	1707	9.63	2	63	98.462	41	98.923	fragment?
	284	G16		Ribulose bisphosphate carboxylase large chain OS=Liquidambar styraciflua GN=rbcL PE=3 SV=1	RBL_LIQST	52625.5	6.04	27	690	100	458	100
	286	G17		Ribulose bisphosphate carboxylase large chain OS=Avena sativa GN=rbcL PE=3 SV=1	RBL_AVESA	52901.3	5.88	24	533	100	351	100
	287	G18		predicted protein [Hordeum vulgare subsp. vulgare]	gi|326529055	44225.7	0	11	82	99.229			see hit#3 for the name: glutamate dehydrogenase
	291	G19		cysteine proteinase Mir3 precursor [Zea mays]	gi|162463464	51753.9	5.77	4	90	99.139	82	99.976
	298	G20		receptor-like protein kinase [Oryza sativa Japonica Group]	gi|2832304	46555.3	0	14	93	99.933
	301	G21		auxin-binding protein ABP19a-like precursor [Glycinemax]	gi|359806878	22234.6	0	1	193	100	193	100
	311	G22		hypothetical protein ZEAMMB73_006777 [Zea mays]	gi|413933720	6129.2	0	3	52	0	30	0
	313	G23		P1B-ATPase heavy-metal transporter [Oryza sativa Japonica Group]	gi|315623028	115928	0	14	69	84.252	37	0
	314	G24		chloroplast PSI type III chlorophyll a/b-binding protein [Helianthus annuus]	gi|159138869	13850.8	0	6	297	100	256	100
	316	H1		hypothetical protein VITISV_010874 [Vitis vinifera]	gi|147843505	37033	0	11	70	88.851
	317	H2		PREDICTED: glutathione S-transferase F8, chloroplastic-like [Brachypodium distachyon]	gi|357114170	25819.1	0	7	136	100	100	100
	321	H3		polyamine oxidase [Hordeum vulgare subsp. vulgare]	gi|14485487	56478.4	0	8	86	99.707	61	99.47	could also contain hit#2: ATP synthase CF1 alpha
	1 fmol	H4		Beta-galactosidase OS=Escherichia coli (strain K12) GN=lacZ PE=1 SV=2	BGAL_ECOLI	116409	5.28	19	190	100	115	100
	1 fmol	H5		Beta-galactosidase OS=Escherichia coli (strain K12) GN=lacZ PE=1 SV=2	BGAL_ECOLI	116409	5.28	21	160	100	68	100
	1 fmol	H6		Beta-galactosidase OS=Escherichia coli (strain K12) GN=lacZ PE=1 SV=2	BGAL_ECOLI	116409	5.28	19	170	100	94	100
	1 fmol	H7		Beta-galactosidase OS=Escherichia coli (strain K12) GN=lacZ PE=1 SV=2	BGAL_ECOLI	116409	5.28	20	132	100	49	99.944
	high confidence
	low confidence
	no confidence
