# Supplementary material for: Proteomic Responses of Switchgrass and Prairie Cordgrass to Senescence
Source: Front Plant Sci. 2016 Mar 14;7:293. doi: 10.3389/fpls.2016.00293 (PMC4789367; doi:10.3389/fpls.2016.00293)
Supplement: Supplementary Table 6 — Protein identifications with Phytozome v10.3 database search. [file Table6.XLS]

## Sheet: Protein ID Summary
	Supplementary Table 6: Protein identifications with Phytozome v10.3 database search
	Project Code: ROJA140227_Switchgrass
	Spot number	MALDI well number	Match Quality	Top Ranked Protein Name [Species]	Accession No.	Protein MW	Protein PI	Pep.Count	Protein Score	Protein Score C.I.%	Total Ion Score	Total Ion C.I.%	Comments / Other Possible Hits
	1	E1		pacid=30188793 transcript=Pavir.J09522.1 locus=Pavir.J09522 ID=Pavir.J09522.1.v1.1 annot-version=v1	Pavir.J09522.1.p	109323	5.92	13	227	100	198	100
	2	E2		pacid=30302885 transcript=Pavir.Ga00289.1 locus=Pavir.Ga00289 ID=Pavir.Ga00289.1.v1.1 annot-version	Pavir.Ga00289.1.p	44466.9	8.76	12	53	46.141
	3	E3		pacid=30302885 transcript=Pavir.Ga00289.1 locus=Pavir.Ga00289 ID=Pavir.Ga00289.1.v1.1 annot-version	Pavir.Ga00289.1.p	44466.9	8.76	13	59	86.471
	4	E4		pacid=30314154 transcript=Pavir.Eb01693.1 locus=Pavir.Eb01693 ID=Pavir.Eb01693.1.v1.1 annot-version	Pavir.Eb01693.1.p	16365.8	5.73	7	45	0
	5	E5		pacid=30251242 transcript=Pavir.Aa01144.1 locus=Pavir.Aa01144 ID=Pavir.Aa01144.1.v1.1 annot-version	Pavir.Aa01144.1.p	9086.7	10.28	6	49	0
	6	E6		pacid=30287321 transcript=Pavir.J19148.1 locus=Pavir.J19148 ID=Pavir.J19148.1.v1.1 annot-version=v1	Pavir.J19148.1.p	68867.5	5.97	13	52	36.721
	11	E7		pacid=30200560 transcript=Pavir.J40771.1 locus=Pavir.J40771 ID=Pavir.J40771.1.v1.1 annot-version=v1	Pavir.J40771.1.p	21659.7	9.47	2	44	0	37	92.164
	13	E8		pacid=30240771 transcript=Pavir.Ib04449.1 locus=Pavir.Ib04449 ID=Pavir.Ib04449.1.v1.1 annot-version	Pavir.Ib04449.1.p	26649.7	9.64	10	52	43.603
	14	E9		pacid=30316330 transcript=Pavir.Ha01815.1 locus=Pavir.Ha01815 ID=Pavir.Ha01815.1.v1.1 annot-version	Pavir.Ha01815.1.p	75046.9	8.45	13	48	0
	15	E10		pacid=30262064 transcript=Pavir.Db02317.1 locus=Pavir.Db02317 ID=Pavir.Db02317.1.v1.1 annot-version	Pavir.Db02317.1.p	68682.4	5.52	10	119	100	85	100
	16	E11		pacid=30262064 transcript=Pavir.Db02317.1 locus=Pavir.Db02317 ID=Pavir.Db02317.1.v1.1 annot-version	Pavir.Db02317.1.p	68682.4	5.52	10	109	100	75	99.999
	19	E12		pacid=30262064 transcript=Pavir.Db02317.1 locus=Pavir.Db02317 ID=Pavir.Db02317.1.v1.1 annot-version	Pavir.Db02317.1.p	68682.4	5.52	9	87	99.98	60	99.965
	23	E13		pacid=30199049 transcript=Pavir.J15849.1 locus=Pavir.J15849 ID=Pavir.J15849.1.v1.1 annot-version=v1	Pavir.J15849.1.p	95686.2	5.01	13	66	97.362	25	0
	24	E14		pacid=30247791 transcript=Pavir.J04672.1 locus=Pavir.J04672 ID=Pavir.J04672.1.v1.1 annot-version=v1	Pavir.J04672.1.p	60461.9	5.66	16	143	100	57	99.918
	25	E15		pacid=30230349 transcript=Pavir.Ea03240.1 locus=Pavir.Ea03240 ID=Pavir.Ea03240.1.v1.1 annot-version	Pavir.Ea03240.1.p	60432.7	5.3	8	124	100	99	100
	31	E16		pacid=30199267 transcript=Pavir.J01648.1 locus=Pavir.J01648 ID=Pavir.J01648.1.v1.1 annot-version=v1	Pavir.J01648.1.p	66374.9	6.43	12	65	96.755	22	0
	33	E17		pacid=30241868 transcript=Pavir.Ib01078.1 locus=Pavir.Ib01078 ID=Pavir.Ib01078.1.v1.1 annot-version	Pavir.Ib01078.1.p	78544.6	7.63	12	257	100	216	100
	34	E18		pacid=30241868 transcript=Pavir.Ib01078.1 locus=Pavir.Ib01078 ID=Pavir.Ib01078.1.v1.1 annot-version	Pavir.Ib01078.1.p	78544.6	7.63	11	171	100	137	100
	35	E19		pacid=30241868 transcript=Pavir.Ib01078.1 locus=Pavir.Ib01078 ID=Pavir.Ib01078.1.v1.1 annot-version	Pavir.Ib01078.1.p	78544.6	7.63	14	235	100	180	100
	36	E20		pacid=30241868 transcript=Pavir.Ib01078.1 locus=Pavir.Ib01078 ID=Pavir.Ib01078.1.v1.1 annot-version	Pavir.Ib01078.1.p	78544.6	7.63	14	371	100	315	100
	38	E21		pacid=30241868 transcript=Pavir.Ib01078.1 locus=Pavir.Ib01078 ID=Pavir.Ib01078.1.v1.1 annot-version	Pavir.Ib01078.1.p	78544.6	7.63	5	89	99.986	80	100
	43	E22		pacid=30186988 transcript=Pavir.Fa02415.1 locus=Pavir.Fa02415 ID=Pavir.Fa02415.1.v1.1 annot-version	Pavir.Fa02415.1.p	33690.1	5.85	9	48	0
	44	E23		pacid=30238960 transcript=Pavir.Ib00595.1 locus=Pavir.Ib00595 ID=Pavir.Ib00595.1.v1.1 annot-version	Pavir.Ib00595.1.p	57284.6	5.3	12	102	100	48	99.38
	45	E24		pacid=30204668 transcript=Pavir.Ca00470.1 locus=Pavir.Ca00470 ID=Pavir.Ca00470.1.v1.1 annot-version	Pavir.Ca00470.1.p	24213.5	9.45	8	52	30.616
	46	F1		pacid=30235881 transcript=Pavir.Ab01981.1 locus=Pavir.Ab01981 ID=Pavir.Ab01981.1.v1.1 annot-version	Pavir.Ab01981.1.p	95378.3	6.98	10	56	77.025	37	92.9
	48	F2		pacid=30235881 transcript=Pavir.Ab01981.1 locus=Pavir.Ab01981 ID=Pavir.Ab01981.1.v1.1 annot-version	Pavir.Ab01981.1.p	95378.3	6.98	9	55	71.734	39	95.605
	49	F3		pacid=30195554 transcript=Pavir.J01958.1 locus=Pavir.J01958 ID=Pavir.J01958.1.v1.1 annot-version=v1	Pavir.J01958.1.p	30736.4	7.85	10	61	91.848
	53	F4		pacid=30307489 transcript=Pavir.J03033.1 locus=Pavir.J03033 ID=Pavir.J03033.1.v1.1 annot-version=v1	Pavir.J03033.1.p	34669.8	4.92	18	504	100	348	100
	55	F5		pacid=30307489 transcript=Pavir.J03033.1 locus=Pavir.J03033 ID=Pavir.J03033.1.v1.1 annot-version=v1	Pavir.J03033.1.p	34669.8	4.92	16	404	100	274	100
	56	F6		pacid=30300524 transcript=Pavir.Bb02787.1 locus=Pavir.Bb02787 ID=Pavir.Bb02787.1.v1.1 annot-version	Pavir.Bb02787.1.p	82116.7	5.47	15	54	60.983
	58	F7		pacid=30245841 transcript=Pavir.J22640.1 locus=Pavir.J22640 ID=Pavir.J22640.1.v1.1 annot-version=v1	Pavir.J22640.1.p	46555.3	7.6	6	56	74.222	37	92.012
	59	F8		pacid=30202518 transcript=Pavir.J05002.1 locus=Pavir.J05002 ID=Pavir.J05002.1.v1.1 annot-version=v1	Pavir.J05002.1.p	39847.8	8.27	9	46	0
	60	F9		pacid=30299277 transcript=Pavir.Bb02092.1 locus=Pavir.Bb02092 ID=Pavir.Bb02092.1.v1.1 annot-version	Pavir.Bb02092.1.p	25475.9	10.49	7	48	0
	65	F10		pacid=30225460 transcript=Pavir.J30672.1 locus=Pavir.J30672 ID=Pavir.J30672.1.v1.1 annot-version=v1	Pavir.J30672.1.p	37437.7	5.21	9	42	0
	69	F11		pacid=30245841 transcript=Pavir.J22640.1 locus=Pavir.J22640 ID=Pavir.J22640.1.v1.1 annot-version=v1	Pavir.J22640.1.p	46555.3	7.6	8	63	94.614	32	74.801
	70	F12		pacid=30303037 transcript=Pavir.Ga01146.1 locus=Pavir.Ga01146 ID=Pavir.Ga01146.1.v1.1 annot-version	Pavir.Ga01146.1.p	47500.1	11.7	8	53	54.159	32	73.764
	97	F13		pacid=30221385 transcript=Pavir.Gb00333.1 locus=Pavir.Gb00333 ID=Pavir.Gb00333.1.v1.1 annot-version	Pavir.Gb00333.1.p	34583	4.89	4	59	88.485	47	99.115
	98	F14		pacid=30281584 transcript=Pavir.J03580.1 locus=Pavir.J03580 ID=Pavir.J03580.1.v1.1 annot-version=v1	Pavir.J03580.1.p	42252.2	5.75	10	391	100	338	100
	115	F15		pacid=30269373 transcript=Pavir.Cb01993.1 locus=Pavir.Cb01993 ID=Pavir.Cb01993.1.v1.1 annot-version	Pavir.Cb01993.1.p	41759.4	6.39	16	766	100	653	100
	120	F16		pacid=30250174 transcript=Pavir.Aa01043.1 locus=Pavir.Aa01043 ID=Pavir.Aa01043.1.v1.1 annot-version	Pavir.Aa01043.1.p	116531	9.3	19	76	99.73
	127	F17		pacid=30234535 transcript=Pavir.Ab00540.1 locus=Pavir.Ab00540 ID=Pavir.Ab00540.1.v1.1 annot-version	Pavir.Ab00540.1.p	107009	7.36	16	50	4.224
	128	F18		pacid=30192909 transcript=Pavir.Da02196.1 locus=Pavir.Da02196 ID=Pavir.Da02196.1.v1.1 annot-version	Pavir.Da02196.1.p	38548.5	7.41	11	143	100	78	100
	129	F19		pacid=30251760 transcript=Pavir.Aa03565.1 locus=Pavir.Aa03565 ID=Pavir.Aa03565.1.v1.1 annot-version	Pavir.Aa03565.1.p	39838.1	8.03	7	74	99.582	56	99.918
	133	F20		pacid=30310464 transcript=Pavir.Eb03662.1 locus=Pavir.Eb03662 ID=Pavir.Eb03662.1.v1.1 annot-version	Pavir.Eb03662.1.p	34890.8	5.74	14	673	100	577	100
	134	F21		pacid=30310464 transcript=Pavir.Eb03662.1 locus=Pavir.Eb03662 ID=Pavir.Eb03662.1.v1.1 annot-version	Pavir.Eb03662.1.p	34890.8	5.74	9	246	100	198	100
	140	F22		pacid=30197560 transcript=Pavir.J07933.1 locus=Pavir.J07933 ID=Pavir.J07933.1.v1.1 annot-version=v1	Pavir.J07933.1.p	32956.6	7.11	5	116	100	98	100
	142	F23		pacid=30212378 transcript=Pavir.Ia00280.1 locus=Pavir.Ia00280 ID=Pavir.Ia00280.1.v1.1 annot-version	Pavir.Ia00280.1.p	27797.4	6.34	12	129	100	42	98.181
	144	F24		pacid=30291516 transcript=Pavir.Ba01214.1 locus=Pavir.Ba01214 ID=Pavir.Ba01214.1.v1.1 annot-version	Pavir.Ba01214.1.p	27180.2	7.7	3	87	99.98	76	100
	146	G1		pacid=30214297 transcript=Pavir.Ia04163.1 locus=Pavir.Ia04163 ID=Pavir.Ia04163.1.v1.1 annot-version	Pavir.Ia04163.1.p	189428	5.66	22	59	88.485
	147	G3		pacid=30186757 transcript=Pavir.Fa00729.1 locus=Pavir.Fa00729 ID=Pavir.Fa00729.1.v1.1 annot-version	Pavir.Fa00729.1.p	52737.3	8.51	11	44	0
	208	G4		pacid=30239884 transcript=Pavir.Ib02754.1 locus=Pavir.Ib02754 ID=Pavir.Ib02754.1.v1.1 annot-version	Pavir.Ib02754.1.p	18010.2	9.76	11	63	94.974
	209	G5		pacid=30196050 transcript=Pavir.J06863.1 locus=Pavir.J06863 ID=Pavir.J06863.1.v1.1 annot-version=v1	Pavir.J06863.1.p	8692.5	8.64	7	50	0
	221	G6		pacid=30253278 transcript=Pavir.Aa01635.1 locus=Pavir.Aa01635 ID=Pavir.Aa01635.1.v1.1 annot-version	Pavir.Aa01635.1.p	9543.8	9.99	7	66	97.806
	225	G7		pacid=30235024 transcript=Pavir.Ab00420.1 locus=Pavir.Ab00420 ID=Pavir.Ab00420.1.v1.1 annot-version	Pavir.Ab00420.1.p	9001.7	9.95	1	41	0	36	89.662
	226	G8		pacid=30233348 transcript=Pavir.Ab01045.1 locus=Pavir.Ab01045 ID=Pavir.Ab01045.1.v1.1 annot-version	Pavir.Ab01045.1.p	24749.5	8.51	5	131	100	108	100
	230	G9		pacid=30317282 transcript=Pavir.Ha01383.1 locus=Pavir.Ha01383 ID=Pavir.Ha01383.1.v1.1 annot-version	Pavir.Ha01383.1.p	75004.2	6.22	15	54	57.218
	237	G10		pacid=30230896 transcript=Pavir.Ea02884.1 locus=Pavir.Ea02884 ID=Pavir.Ea02884.1.v1.1 annot-version	Pavir.Ea02884.1.p	91286	6.76	16	53	46.141
	264	G11		pacid=30266761 transcript=Pavir.Hb00955.1 locus=Pavir.Hb00955 ID=Pavir.Hb00955.1.v1.1 annot-version	Pavir.Hb00955.1.p	87443.7	6.13	14	69	98.794	19	0
	273	G12		pacid=30308270 transcript=Pavir.J09605.1 locus=Pavir.J09605 ID=Pavir.J09605.1.v1.1 annot-version=v1	Pavir.J09605.1.p	56666.7	8.83	11	62	94.489	19	0
	275	G13		pacid=30226086 transcript=Pavir.Ea02410.1 locus=Pavir.Ea02410 ID=Pavir.Ea02410.1.v1.1 annot-version	Pavir.Ea02410.1.p	104244	6.92	16	46	0
	278	G14		pacid=30249070 transcript=Pavir.Aa00301.1 locus=Pavir.Aa00301 ID=Pavir.Aa00301.1.v1.1 annot-version	Pavir.Aa00301.1.p	80323.9	6.83	14	97	99.998	39	96.255
	279	G15		pacid=30253423 transcript=Pavir.Aa02444.1 locus=Pavir.Aa02444 ID=Pavir.Aa02444.1.v1.1 annot-version	Pavir.Aa02444.1.p	28031.4	5.79	9	50	8.535
	284	G16		pacid=30202518 transcript=Pavir.J05002.1 locus=Pavir.J05002 ID=Pavir.J05002.1.v1.1 annot-version=v1 annot-version=v1	Pavir.J05002.1.p	39847.8	8.27	10	52	42.289
	286	G17		pacid=30245841 transcript=Pavir.J22640.1 locus=Pavir.J22640 ID=Pavir.J22640.1.v1.1 annot-version=v1	Pavir.J22640.1.p	46555.3	7.6	8	65	96.829	34	85.105
	287	G18		pacid=30259827 transcript=Pavir.J37141.1 locus=Pavir.J37141 ID=Pavir.J37141.1.v1.1 annot-version=v1	Pavir.J37141.1.p	37787.2	6.82	11	99	99.999	39	94.422
	291	G19		pacid=30221385 transcript=Pavir.Gb00333.1 locus=Pavir.Gb00333 ID=Pavir.Gb00333.1.v1.1 annot-version	Pavir.Gb00333.1.p	34583	4.89	7	275	100	243	100
	298	G20		pacid=30308270 transcript=Pavir.J09605.1 locus=Pavir.J09605 ID=Pavir.J09605.1.v1.1 annot-version=v1	Pavir.J09605.1.p	56666.7	8.83	11	56	73.007	15	0
	301	G21		pacid=30297486 transcript=Pavir.Bb03350.1 locus=Pavir.Bb03350 ID=Pavir.Bb03350.1.v1.1 annot-version	Pavir.Bb03350.1.p	10426.2	9.23	2	43	0	37	94.234
	311	G22		pacid=30199620 transcript=Pavir.J34866.1 locus=Pavir.J34866 ID=Pavir.J34866.1.v1.1 annot-version=v1	Pavir.J34866.1.p	16039.1	11.38	8	60	89.003
	313	G23		pacid=30193913 transcript=Pavir.Da00177.1 locus=Pavir.Da00177 ID=Pavir.Da00177.1.v1.1 annot-version	Pavir.Da00177.1.p	119742	6.36	13	60	89.737	36	89.576
	314	G24		pacid=30194182 transcript=Pavir.Da00431.1 locus=Pavir.Da00431 ID=Pavir.Da00431.1.v1.1 annot-version	Pavir.Da00431.1.p	28980.9	9.12	9	512	100	453	100
	316	H1		pacid=30256209 transcript=Pavir.J09806.1 locus=Pavir.J09806 ID=Pavir.J09806.1.v1.1 annot-version=v1	Pavir.J09806.1.p	22505.4	10.53	8	52	42.289
	317	H2		pacid=30239823 transcript=Pavir.Ib00352.1 locus=Pavir.Ib00352 ID=Pavir.Ib00352.1.v1.1 annot-version	Pavir.Ib00352.1.p	25678.1	6.76	12	366	100	276	100
	321	H3		pacid=30238960 transcript=Pavir.Ib00595.1 locus=Pavir.Ib00595 ID=Pavir.Ib00595.1.v1.1 annot-version	Pavir.Ib00595.1.p	57284.6	5.3	17	270	100	162	100
	1 fmol	H4		Beta-galactosidase OS=Escherichia coli (strain K12) GN=lacZ PE=1 SV=2	BGAL_ECOLI	116409	5.28	19	190	100	115	100
	1 fmol	H5		Beta-galactosidase OS=Escherichia coli (strain K12) GN=lacZ PE=1 SV=2	BGAL_ECOLI	116409	5.28	21	160	100	68	100
	1 fmol	H6		Beta-galactosidase OS=Escherichia coli (strain K12) GN=lacZ PE=1 SV=2	BGAL_ECOLI	116409	5.28	19	170	100	94	100
	1 fmol	H7		Beta-galactosidase OS=Escherichia coli (strain K12) GN=lacZ PE=1 SV=2	BGAL_ECOLI	116409	5.28	20	132	100	49	99.944
	high confidence
	low confidence
	no confidence
